# Supplementary material for: Anti-Inflammatory and Gut Microbiota Modulation Potentials of Flavonoids Extracted from Passiflora foetida Fruits
Source: Foods. 2023 Jul 29;12(15):2889. doi: 10.3390/foods12152889 (PMC10417441; doi:10.3390/foods12152889)
Supplement: Supplementary file 1 [file foods-12-02889-s001.zip]

Archive with 1 entries (1 files):
- foods-2520871-supplementary.pdf
